# Supplementary material for: The Key Role of Fatty Acid Synthase in Lipid Metabolism and Metamorphic Development in a Destructive Insect Pest, Spodoptera litura (Lepidoptera: Noctuidae)
Source: Int J Mol Sci. 2022 Aug 13;23(16):9064. doi: 10.3390/ijms23169064 (PMC9409488; doi:10.3390/ijms23169064)
Supplement: Supplementary file 1 [file ijms-23-09064-s001.zip]

Archive with 2 entries (2 files):
- Figure S1.jpg
- supplementary-table.pdf
